# Supplementary material for: Structural surfaceomics reveals an AML-specific conformation of integrin β2 as a CAR T cellular therapy target
Source: Nat Cancer. 2023 Oct 30;4(11):1592–609. doi: 10.1038/s43018-023-00652-6 (PMC10663162; doi:10.1038/s43018-023-00652-6)
Supplement: Supplementary file 3 — Supplementary Tables 1–3. [file 43018_2023_652_MOESM3_ESM.xlsx]

## Sheet: Supplementary Table-1
	Antibody ID	BLI KD (M)
		ITGAL-B2	ITGAM-B2	ITGAX-B2
	7060	2.16e-09	2.01e-09	1.51e-09
	7062	2.91e-09	3.2e-09	1.46e-09
	7063	1.02e-08	1.14e-08	3.96e-09
	7065	1.56e-09	2.15e-09	2.03e-09
	7341	4.07e-09	2.75e-09	2.8e-09

## Sheet: Supplementary Table-2
		Primer Name	Sequence
		ITGB2 Forward	GTTTTGTCCTGCAGTGCCTG
		ITGB2 Reverse	TGTGAGATGTGAGGTGTGGC
		Exon 1: NANS/TRIM14 Forward	CACTGGTCATGAGCTTCAGGT
		Exon 1: NANS/TRIM14 Reverse	AACTCCTGACACACCGTTCTC
		Exon 2: OR10Z1 Forward	TGTGCTGCCCAGATGTTCTT
		Exon 2: OR10Z1 Reverse	ATCTCCACAGGCTAGGCTCA
		Intron 1: PSTPIP2 Forward	CACAAACTTCCTGCCCATGC
		Intron 1: PSTPIP2 Reverse	TTGTCAGCACTTCCGCAGAT
		Intron 2: STX18-AS1 Forward	GGCTGAGGGACTGAAGTGAA
		Intron 2: STX18-AS1 Reverse	CCAAAAGAGGGATTGCGCAG
		Intron 3: MEF2C-AS1 Forward	AGCACAGAAGTTGGGACACA
		Intron 3: MEF2C-AS1 Reverse	CAGCCAGTCTGCCTACCTTC

## Sheet: Supplementary Table-3
			sgRNA	Sequence
			sgRNA-1	TCAGATAGTACAGGTCGATG
			sgRNA-2	CTCCAACCAGTTTCAGACCG
			sgRNA-3	TCAGGGTGCGTGTTCACGAA
			sgRNA-4	TCATCCCCAAGTCAGCCGTG
